# Supplementary material for: 27-Hydroxycholesterol Binds GPER and Induces Progression of Estrogen Receptor-Negative Breast Cancer
Source: Cancers (Basel). 2022 Mar 16;14(6):1521. doi: 10.3390/cancers14061521 (PMC8946696; doi:10.3390/cancers14061521)
Supplement: Supplementary file 1 [file cancers-14-01521-s001.zip]

Archive with 1 entries (1 files):
- cancers-1623343-supplementary.pdf
